# Supplementary material for: The RNA Methyltransferase NSUN2 and Its Potential Roles in Cancer
Source: Cells. 2020 Jul 22;9(8):1758. doi: 10.3390/cells9081758 (PMC7463552; doi:10.3390/cells9081758)
Supplement: Supplementary file 1 [file cells-09-01758-s001.zip]

Archive with 3 entries (3 files):
- Supplementary Figure 1 R1.pdf
- Supplementary Figure 2 R1.pdf
- Supplementary Figure Legends R1.docx
